# Supplementary material for: Dynamics of Dual Specificity Phosphatases and Their Interplay with Protein Kinases in Immune Signaling
Source: Int J Mol Sci. 2019 Apr 27;20(9):2086. doi: 10.3390/ijms20092086 (PMC6539644; doi:10.3390/ijms20092086)
Supplement: Supplementary file 1 [file ijms-20-02086-s001.zip]

Archive with 2 entries (2 files):
- Supplementary_figures.pdf
- Supplementary_tables_S1_to_S13_042619.xlsx
